# Supplementary material for: IL-36α and Lipopolysaccharide Cooperatively Induce Autophagy by Triggering Pro-Autophagic Biased Signaling
Source: Biomedicines. 2021 Oct 26;9(11):1541. doi: 10.3390/biomedicines9111541 (PMC8615041; doi:10.3390/biomedicines9111541)
Supplement: Supplementary file 1 [file biomedicines-09-01541-s001.zip]

Archive with 2 entries (1 files):
- biomedicines-1415053-supplementary/
- biomedicines-1415053-supplementary/Supplementary Materials-2021-10-23.pdf
